# Supplementary material for: Whole-exome sequencing reveals the origin and evolution of hepato-cholangiocarcinoma
Source: Nat Commun. 2018 Mar 1;9:894. doi: 10.1038/s41467-018-03276-y (PMC5832792; doi:10.1038/s41467-018-03276-y)
Supplement: Supplementary file 4 — Supplementary Data 1 [file 41467_2018_3276_MOESM4_ESM.xlsx]

## Sheet: 工作表1
Patient	Age	Gender	Aetiplogy	AFP	CA19-9	Number	Vascular invasion	Satellite leision	Type	Size (cm)
P1	52	M	HBV	7.8	3.74	1	No	No	H-ChC	3*2.5
P2	76	M	HBV	746.6	107.9	>2	Yes	Yes	H-ChC	5*4.5
P3	53	M	#	37.5	13.9	1	No	No	H-ChC	6*5*4
P4	65	M	HBV	114.3	121.3	1	No	No	H-ChC	5.1*4.7
P5	51	M	HBV	49.22	#	1	No	No	H-ChC	2.8*2.5*2.5
P6	55	M	HBV	#	#	>2	No	Yes	H-ChC	9*6*3
P7	68	F	HBV	2.3	19	1	No	No	H-ChC	6*6
P8	59	M	HBV	400.8	4.1	1	No	No	H-ChC	4*4*3.8
P9	52	M	HBV	4	43.7	1	No	No	H-ChC	3.5*2.5*3.5
P10	40	M	HBV	7.9	26.5	1	No	No	H-ChC	8*8
P11	55	M	HBV	7	35	1	No	No	H-ChC	1.5
P12	60	M	HBV	44.8	11.8	3	No	No	H-ChC	6
P13	75	M	HBV	3195	14.5	1	No	No	H-ChC	3.7*2.5
P14	42	M	HBV	3582	395.3	1	No	No	H-ChC	4
P15	52	M	HBV	3.9	12.4	1	No	No	H-ChC	2.6*1.8
P16	72	M	HBV	47.1	#	1	No	No	HCC	2.5*3*4.3
P17	53	M	HBV	>60500	#	>2	No	No	HCC	1.2*1*0.9
P18	50	F	#	15146	50.28	1	Yes	No	HCC	4.2*5.4*7.4
P19	52	M	HBV	581.7	#	1	No	No	HCC	5.5*4.5*5
P20	45	M	HBV	5.1	14.1	1	No	No	HCC	7*6*5
P21	55	M	HBV	2.2	12.2	1	No	No	HCC	2.8*3.2*2.5
P22	52	M	HBV	4.1	46.6	>2	No	No	HCC	1.8*2
P23	51	M	HBV	116.9	17.7	>2	No	No	HCC	4*3*3.6
P24	43	M	HBV	60500	5.5	1	Yes	No	HCC	12*10*12
P25	51	M	HBV	2532	#	1	No	No	HCC	2.5*4.9*6.4
P26	36	F	HBV	5571	#	1	No	No	HCC	4.5*4*4.5
P27	62	M	HBV	#	#	1	No	No	HCC	6.5*6*4.5
P28	51	M	HBV	13.8	30.6	>2	No	Yes	HCC	4*4*2.8
P29	67	M	HBV	11278	#	1	No	No	HCC	2.2*4.5*5.2
P30	61	M	#	1934	11.7	>2	No	No	HCC	11*9*9
P31	60	F	HBV	664.8	#	>2	No	Yes	HCC	1.4*1.6*2.1
P32	43	M	HBV	4.6	13.2	>2	No	No	HCC	6.5*4.5*4.5
P33	43	F	HBV	17659	19.4	>2	No	No	HCC	7.5*5.5*5
P34	67	M	HBV	1.6	12.5	1	No	No	HCC	4.5*4*4
P35	75	M	HBV	98898	#	>2	No	No	HCC	12*10*9
P36	58	M	HBV	14370	#	1	No	No	HCC	5*4*3.5
P37	53	M	HBV	7.7	27.7	1	No	No	HCC	2.5*3
P38	62	F	#	8.5	32.2	1	No	No	HCC	4*3.5
P39	41	M	HBV	2359	19.5	>2	No	No	HCC	11*11*9
P40	39	M	HBV	#	38.8	1	No	No	HCC	4.5*3.4
P41	62	M	HBV	3.9	25.6	1	No	No	HCC	2.3*2.3*3.4
P42	58	M	HBV	30.4	42.2	1	No	No	HCC	3*2.5*2.5
P43	61	M	HBV	#	#	1	No	No	HCC	1.5*1.4
P44	62	M	HBV	11483	162.7	>2	Yes	Yes	HCC	20*18.7
P45	57	M	HBV	46.4	<0.6	1	No	No	HCC	5*4*3.5
P46	51	M	HBV	7.7	11.3	1	Yes	No	HCC	3*2.8
P47	64	M	#	2.4	11.5	1	No	No	HCC	4*3.8
P48	58	M	#	22.89	15.43	1	No	No	iCCA	10.5*9
P49	51	M	HBV	774.1	47	>2	Yes	Yes	iCCA	7*9.5*2.5
P50	62	M	#	#	26.4	1	No	No	iCCA	7.5*5.5
P51	65	F	#	2.5	12	2	No	No	iCCA	7.3*5*7
P52	41	M	#	112.6	9.9	2	No	No	iCCA	3.5*4*3.5
P53	74	M	HBV	6.3	255.9	>2	No	Yes	iCCA	9*5*7
P54	63	M	#	2.9	2.9	>2	No	Yes	iCCA	7*6*3.5
P55	75	F	#	2.2	#	1	No	No	iCCA	3*3*4。5
P56	45	F	#	2.6	52.2	1	No	No	iCCA	2.8*3.2
P57	62	M	#	6.8	213.1	1	Yes	No	iCCA	2*2*1.5
P58	65	F	#	1.43	4	1	No	No	iCCA	4.5*3.5*2.5
P59	59	F	#	2.1	61.3	1	No	No	iCCA	2.7*2.5*2
P60	65	F	#	2.2	38.4	>2	No	Yes	iCCA	6*7.5*11
P61	76	F	#	3.1	<0.6	>2	No	Yes	iCCA	3*2.3*3
P62	37	M	#	#	623.2	1	No	No	iCCA	3*2.5*2
P63	77	F	#	3.2	21.7	1	No	No	iCCA	5*3.2*5
P64	68	M	HBV	2.7	204.7	2	No	No	iCCA	8.5＊5.5*4
P65	52	M	#	7	170.8	1	No	No	iCCA	2＊1*0.5
P66	63	M	#	3.1	17.8	1	No	No	iCCA	4.2*2。2*5
P67	66	M	#	3.4	34	1	No	No	iCCA	2.5*1.5*1.5
P68	60	M	#	#	10.1	2	No	No	iCCA	4.5*2*3。5
P69	65	F	#	4.95	369.2	1	No	No	iCCA	8.5*6*4.5
P70	77	F	#	3.6	184	1	No	No	iCCA	1
P71	49	F	#	2.2	28411	1	No	No	iCCA	5*6*5
P72	50	M	#	3.7	32.3	1	No	No	iCCA	2.5*2.2*1.2
P73	50	F	#	4	187	1	Yes	No	iCCA	3*2.5*1.7
P74	64	M	#	2.4	21.5	1	No	No	iCCA	6.5*7*3.4
P75	57	F	#	#	#	1	No	No	iCCA	4*1*2.7
